# Supplementary material for: Association between Eating Habits and Sodium Intake among Chinese University Students
Source: Nutrients. 2023 Mar 24;15(7):1570. doi: 10.3390/nu15071570 (PMC10097125; doi:10.3390/nu15071570)
Supplement: Supplementary file 1 [file nutrients-15-01570-s001.zip]

Archive with 1 entries (1 files):
- nutrients-2279865-supplementary.pdf
